# Supplementary material for: Development of a Rapid-Response Fluorescent Probe for H2S: Mechanism Elucidation and Biological Applications
Source: Biosensors (Basel). 2025 Mar 7;15(3):174. doi: 10.3390/bios15030174 (PMC11940642; doi:10.3390/bios15030174)
Supplement: Supplementary file 1 [file biosensors-15-00174-s001.zip]

Archive with 1 entries (1 files):
- biosensors-3483939-supplementary.pdf
